# Supplementary material for: Trimetazidine enhances myocardial angiogenesis in pressure overload-induced cardiac hypertrophy mice through directly activating Akt and promoting the binding of HSF1 to VEGF-A promoter
Source: Acta Pharmacol Sin. 2022 Feb 25;43(10):2550–61. doi: 10.1038/s41401-022-00877-8 (PMC9525722; doi:10.1038/s41401-022-00877-8)
Supplement: Supplementary file 1 — Supplementary Table S1 [file 41401_2022_877_MOESM1_ESM.xlsx]

## Sheet: Sheet1
Antibody	SOURCE	IDENTIFIER	Appilcation
AKT	CST	4691S	WB
AKTS473	CST	4060S	WB,IF
ANP	proteintech	27426-1-AP	WB
BNP	abclonal	A2179	WB
CD31	abclonal	A4900	WB,IF
GAPDH	sungene	KM9002	WB
HSF1	abclonal	A13765	WB,IF
HSF1	Santa Cruz	sc-17757X	IP
Lamin A/C	abclonal	A17319	WB
p-HSF1	abcam	ab47369	WB
VEGF	abclonal	A12303	WB,IF
